# Supplementary material for: Comparison of Quantification Methods to Estimate Farm-Level Usage of Antimicrobials in Medicated Feed in Dairy Farms from Québec, Canada
Source: Microorganisms. 2021 Aug 30;9(9):1834. doi: 10.3390/microorganisms9091834 (PMC8471653; doi:10.3390/microorganisms9091834)
Supplement: Supplementary file 1 [file microorganisms-09-01834-s001.zip]

Archive with 1 entries (1 files):
- microorganisms-1324348-supplementary.pdf
